# Supplementary material for: Raising AWaRe-ness of Antimicrobial Stewardship Challenges in Pediatric Emergency Care: Results from the PERFORM Study Assessing Consistency and Appropriateness of Antibiotic Prescribing Across Europe
Source: Clin Infect Dis. 2023 Oct 11;78(3):526–34. doi: 10.1093/cid/ciad615 (PMC10954344; doi:10.1093/cid/ciad615)
Supplement: ciad615_Supplementary_Data [file ciad615_supplementary_data.zip]

Archive with 2 entries (2 files):
- Supplement Perform Consortium List.docx
- SUPPLEMENT_revised_CID_2023_09_01_final.docx
